# Supplementary material for: Assembly, annotation, and comparative analysis of Ipomoea chloroplast genomes provide insights into the parasitic characteristics of Cuscuta species
Source: Front Plant Sci. 2023 Jan 17;13:1074697. doi: 10.3389/fpls.2022.1074697 (PMC9887335; doi:10.3389/fpls.2022.1074697)
Supplement: Supplementary file 2 [file DataSheet_2.zip]

Archive with 2 entries (1 files):
- supplementary file 3_Ipomoea_pes-caprae/supplementary file 3_Ipomoea_pes-caprae.gb
- supplementary file 3_Ipomoea_pes-caprae/
