# Supplementary material for: Assembly, annotation, and comparative analysis of Ipomoea chloroplast genomes provide insights into the parasitic characteristics of Cuscuta species
Source: Front Plant Sci. 2023 Jan 17;13:1074697. doi: 10.3389/fpls.2022.1074697 (PMC9887335; doi:10.3389/fpls.2022.1074697)
Supplement: Supplementary file 3 [file Table_1.xlsx]

## Sheet: Sheet1
Supplementary file 1. The RSCU of 20 amino acids in 12 Ipomoea chloroplast genomes.
Condon	Amino acie	Ipomoea pes-caprae	Ipomoea batatas	Ipomoea hederifolia	Ipomoea involucrata	Ipomoea murucoides	Ipomoea tricolor	Ipomoea minutiflora	Ipomoea obscura	Ipomoea purpurea	Ipomoea nil	Ipomoea trifida	Ipomoea triloba
TTT	Phe	1.219	1.18	1.174	1.232	1.216	1.243	1.239	1.21	1.184	1.223	1.214	1.216
TTC	Phe	0.781	0.82	0.826	0.768	0.784	0.757	0.761	0.79	0.816	0.777	0.786	0.784
TTA	Leu	1.237	1.121	1.103	1.241	1.185	1.205	1.169	1.188	1.229	1.235	1.221	1.212
TTG	Leu	1.253	1.38	1.398	1.319	1.262	1.236	1.304	1.277	1.29	1.32	1.335	1.337
TCT	Ser	1.604	1.377	1.428	1.493	1.471	1.413	1.516	1.404	1.476	1.415	1.445	1.43
TCC	Ser	1.016	1.117	1.056	1.035	1.027	1.035	1.067	1.074	1.047	1.016	1.082	1.085
TCA	Ser	1.363	1.167	1.22	1.407	1.301	1.341	1.24	1.291	1.232	1.28	1.303	1.258
TCG	Ser	0.764	0.776	0.781	0.747	0.779	0.769	0.753	0.732	0.706	0.714	0.716	0.751
TAT	Tyr	1.387	1.343	1.356	1.376	1.336	1.348	1.336	1.374	1.338	1.34	1.341	1.347
TAC	Tyr	0.613	0.657	0.644	0.624	0.664	0.652	0.664	0.626	0.662	0.66	0.659	0.653
TGT	Cys	1.242	1.18	1.167	1.193	1.217	1.174	1.165	1.231	1.202	1.184	1.138	1.16
TGC	Cys	0.758	0.82	0.833	0.807	0.783	0.826	0.835	0.769	0.798	0.816	0.862	0.84
TGG	Trp	1	1	1	1	1	1	1	1	1	1	1	1
CTT	Leu	1.221	1.259	1.281	1.213	1.269	1.287	1.314	1.265	1.315	1.245	1.228	1.292
CTC	Leu	0.737	0.805	0.767	0.716	0.766	0.735	0.735	0.783	0.794	0.787	0.754	0.728
CTA	Leu	1.009	0.855	0.874	0.981	0.968	0.955	0.878	0.958	0.838	0.895	0.92	0.878
CTG	Leu	0.542	0.58	0.577	0.531	0.55	0.582	0.6	0.529	0.536	0.519	0.543	0.553
CCT	Pro	1.087	1.043	1.03	1.118	1.071	1.067	1.025	1.06	1.05	1.087	1.062	1.096
CCC	Pro	0.983	1.077	1.033	1.003	1.09	1.04	1.115	1.003	1.053	1.063	1.058	1.045
CCA	Pro	1.202	1.206	1.24	1.235	1.179	1.233	1.18	1.258	1.25	1.181	1.166	1.203
CCG	Pro	0.728	0.674	0.698	0.644	0.66	0.661	0.681	0.679	0.647	0.669	0.714	0.656
CAT	HIS	1.382	1.337	1.368	1.379	1.384	1.391	1.335	1.386	1.383	1.38	1.362	1.383
CAC	HIS	0.618	0.663	0.632	0.621	0.616	0.609	0.665	0.614	0.617	0.62	0.638	0.617
CAA	Gln	1.367	1.394	1.385	1.391	1.4	1.398	1.387	1.405	1.405	1.443	1.403	1.408
CAG	Gln	0.633	0.606	0.615	0.609	0.6	0.602	0.613	0.595	0.595	0.557	0.597	0.592
CGT	Arg	0.706	0.635	0.597	0.705	0.697	0.746	0.665	0.736	0.638	0.722	0.626	0.678
CGC	Arg	0.439	0.464	0.48	0.496	0.527	0.444	0.495	0.478	0.482	0.45	0.485	0.476
CGA	Arg	1.131	1.076	1.039	1.1	1.108	1.073	1.042	1.05	1.074	1.08	1.079	1.102
CGG	Arg	0.725	0.699	0.689	0.67	0.738	0.76	0.738	0.681	0.714	0.732	0.739	0.67
ATT	Ile	1.257	1.273	1.206	1.192	1.262	1.246	1.241	1.213	1.281	1.287	1.262	1.221
ATC	Ile	0.717	0.769	0.786	0.757	0.739	0.722	0.738	0.745	0.744	0.732	0.77	0.762
ATA	Ile	1.026	0.958	1.008	1.051	0.999	1.031	1.02	1.042	0.975	0.981	0.968	1.017
ATG	Met	1	1	1	1	1	1	1	1	1	1	1	1
ACT	Thr	1.191	1.259	1.2	1.132	1.282	1.148	1.167	1.196	1.29	1.271	1.151	1.124
ACC	Thr	1	0.938	0.971	1.028	0.93	1.021	1.038	1.023	1.011	0.976	1.032	1.071
ACA	Thr	1.196	1.157	1.132	1.183	1.156	1.175	1.148	1.151	1.077	1.139	1.11	1.082
ACG	Thr	0.612	0.646	0.697	0.657	0.632	0.656	0.647	0.63	0.622	0.614	0.708	0.723
AAT	Asn	1.383	1.391	1.391	1.378	1.388	1.359	1.423	1.403	1.429	1.4	1.328	1.394
AAC	Asn	0.617	0.609	0.609	0.622	0.612	0.641	0.577	0.597	0.571	0.6	0.672	0.606
AAA	Lys	1.371	1.36	1.364	1.386	1.376	1.36	1.376	1.381	1.373	1.421	1.364	1.368
AAG	Lys	0.629	0.64	0.636	0.614	0.624	0.64	0.624	0.619	0.627	0.579	0.636	0.632
AGT	Ser	0.766	0.907	0.849	0.775	0.869	0.808	0.803	0.902	0.891	0.922	0.815	0.809
AGC	Ser	0.487	0.657	0.668	0.543	0.553	0.633	0.621	0.597	0.647	0.653	0.639	0.667
AGA	Arg	1.991	2.076	2.145	1.98	1.948	1.994	2.001	1.984	2.003	1.985	2.036	2.011
AGG	Arg	1.009	1.05	1.049	1.049	0.982	0.983	1.058	1.072	1.089	1.031	1.036	1.063
GTT	Val	1.46	1.347	1.389	1.414	1.387	1.388	1.313	1.405	1.364	1.362	1.388	1.397
GTC	Val	0.683	0.759	0.764	0.705	0.748	0.749	0.779	0.691	0.731	0.79	0.802	0.715
GTA	Val	1.159	1.162	1.083	1.188	1.214	1.16	1.211	1.197	1.18	1.208	1.153	1.148
GTG	Val	0.697	0.732	0.764	0.693	0.651	0.703	0.697	0.707	0.726	0.641	0.657	0.74
GCT	Ala	1.283	1.336	1.275	1.323	1.298	1.25	1.28	1.294	1.282	1.443	1.25	1.287
GCC	Ala	0.82	0.881	0.945	0.874	0.874	0.939	0.888	0.924	0.889	0.82	0.915	0.925
GCA	Ala	1.224	1.152	1.057	1.221	1.195	1.146	1.107	1.171	1.15	1.136	1.164	1.15
GCG	Ala	0.674	0.632	0.722	0.582	0.633	0.665	0.725	0.61	0.679	0.601	0.671	0.638
GAT	Asp	1.4	1.394	1.389	1.415	1.423	1.426	1.409	1.392	1.437	1.405	1.369	1.419
GAC	Asp	0.6	0.606	0.611	0.585	0.577	0.574	0.591	0.608	0.563	0.595	0.631	0.581
GAA	Glu	1.38	1.399	1.374	1.384	1.38	1.411	1.39	1.425	1.403	1.417	1.38	1.451
GAG	Glu	0.62	0.601	0.626	0.616	0.62	0.589	0.61	0.575	0.597	0.583	0.62	0.549
GGT	Gly	1.002	0.963	0.924	1.003	0.99	1.003	0.922	0.945	0.959	1.025	0.913	0.96
GGC	Gly	0.6	0.642	0.693	0.63	0.638	0.651	0.657	0.628	0.624	0.608	0.665	0.615
GGA	Gly	1.367	1.325	1.301	1.378	1.35	1.373	1.361	1.371	1.392	1.352	1.397	1.39
GGG	Gly	1.032	1.07	1.082	0.989	1.021	0.974	1.061	1.056	1.025	1.015	1.025	1.035
