# Supplementary material for: Assembly, annotation, and comparative analysis of Ipomoea chloroplast genomes provide insights into the parasitic characteristics of Cuscuta species
Source: Front Plant Sci. 2023 Jan 17;13:1074697. doi: 10.3389/fpls.2022.1074697 (PMC9887335; doi:10.3389/fpls.2022.1074697)
Supplement: Supplementary file 4 [file Table_2.xlsx]

## Sheet: Sheet1
Supplementary file 2. Gene types and gene counts of 12 Ipomoea and 14 Cuscuta species.
Species	Number of gene type	Gene count	Gene types
Ipomoea batatas	85	122	rps12, psbA, matK, rps16, psbK, psbI, atpA, atpF, atpH, atpI, rps2, rpoC2, rpoC1, rpoB, petN, psbM, psbD, psbC, psbZ, rps14, psaB, psaA, ycf3, rps4, ndhJ, ndhK, ndhC, atpE, atpB, rbcL, accD, psaI, ycf4, cemA, petA, psbJ, psbL, psbF, psbE, petL, petG, psaJ, rpl33, rps18, rpl20, rps12, clpP, psbB, psbT, psbN, psbH, petB, petD, rpoA, rps11, rpl36, rps8, rpl14, rpl16, rps3, rpl22, rps19, rpl2, rpl23,…
Ipomoea hederifolia	85	122	rps12, psbA, matK, rps16, psbK, psbI, atpA, atpF, atpH, atpI, rps2, rpoC2, rpoC1, rpoB, petN, psbM, psbD, psbC, psbZ, rps14, psaB, psaA, ycf3, rps4, ndhJ, ndhK, ndhC, atpE, atpB, rbcL, accD, psaI, ycf4, cemA, petA, psbJ, psbL, psbF, psbE, petL, petG, psaJ, rpl33, rps18, rpl20, rps12, clpP, psbB, psbT, psbN, psbH, petB, petD, rpoA, rps11, rpl36, rps8, rpl14, rpl16, rps3, rpl22, rps19, rpl2, rpl23,…
Ipomoea involucrata	85	121	rps12, psbA, matK, rps16, psbK, psbI, atpA, atpF, atpH, atpI, rps2, rpoC2, rpoC1, rpoB, petN, psbM, psbD, psbC, psbZ, rps14, psaB, psaA, ycf3, rps4, ndhJ, ndhK, ndhC, atpE, atpB, rbcL, accD, psaI, ycf4, cemA, petA, psbJ, psbL, psbF, psbE, petL, petG, psaJ, rpl33, rps18, rpl20, rps12, clpP, psbB, psbT, psbN, psbH, petB, petD, rpoA, rps11, rpl36, rps8, rpl14, rpl16, rps3, rpl22, rps19, rpl2, rpl23,…
Ipomoea minutiflora	85	122	rps12, psbA, matK, rps16, psbK, psbI, atpA, atpF, atpH, atpI, rps2, rpoC2, rpoC1, rpoB, petN, psbM, psbD, psbC, psbZ, rps14, psaB, psaA, ycf3, rps4, ndhJ, ndhK, ndhC, atpE, atpB, rbcL, accD, psaI, ycf4, cemA, petA, psbJ, psbL, psbF, psbE, petL, petG, psaJ, rpl33, rps18, rpl20, rps12, clpP, psbB, psbT, psbN, psbH, petB, petD, rpoA, rps11, rpl36, rps8, rpl14, rpl16, rps3, rpl22, rps19, rpl2, rpl23,…
Ipomoea murucoides	85	122	rps12, psbA, matK, rps16, psbK, psbI, atpA, atpF, atpH, atpI, rps2, rpoC2, rpoC1, rpoB, petN, psbM, psbD, psbC, psbZ, rps14, psaB, psaA, ycf3, rps4, ndhJ, ndhK, ndhC, atpE, atpB, rbcL, accD, psaI, ycf4, cemA, petA, psbJ, psbL, psbF, psbE, petL, petG, psaJ, rpl33, rps18, rpl20, rps12, clpP, psbT, psbT, psbN, psbH, petB, petD, rpoA, rps11, rpl36, rps8, rpl14, rpl16, rps3, rpl22, rps19, rpl2, rpl23,…
Ipomoea nil	87	132	rps12, psbA, matK, rps16, psbK, psbI, atpA, atpF, atpH, atpI, rps2, rpoC2, rpoC1, rpoB, petN, psbM, psbD, psbC, psbZ, rps14, psaB, psaA, ycf3, rps4, ndhJ, ndhK, ndhC, atpE, atpB, rbcL, accD, psaI, ycf4, cemA, petA, psbJ, psbL, psbF, psbE, petL, petG, psaJ, rpl33, rps18, rpl20, rps12, clpP, petB, psbB, psbT, psbN, psbH, petD, rpoA, rps11, rpl36, rps8, rpl14, rpl16, rps3, rpl22, rps19, rpl2, rpl23,…
Ipomoea obscura	85	122	rps12, psbA, matK, rps16, psbK, psbI, atpA, atpF, atpH, atpI, rps2, rpoC2, rpoC1, rpoB, petN, psbM, psbD, psbC, psbZ, rps14, psaB, psaA, ycf3, rps4, ndhJ, ndhK, ndhC, atpE, atpB, rbcL, accD, psaI, ycf4, cemA, petA, psbJ, psbL, psbF, psbE, petL, petG, psaJ, rpl33, rps18, rpl20, rps12, clpP, psbB, psbT, psbN, psbH, petB, petD, rpoA, rps11, rpl36, rps8, rpl14, rpl16, rps3, rpl22, rps19, rpl2, rpl23,…
Ipomoea pes-caprae	87	136	rps12, psbA, matK, rps16, psbK, psbI, atpA, atpF, atpH, atpI, rps2, rpoC2, rpoC1, rpoC1, rpoB, petN, psbM, psbD, psbC, psbZ, rps14, psaB, psaA, ycf3, rps4, ndhJ, ndhK, ndhC, atpE, atpB, rbcL, accD, psaI, ycf4, cemA, petA, psbJ, psbL, psbF, psbE, petL, petG, psaJ, rpl33, rps18, rpl20, rps12, psbB, psbT, pbf1, psbH, petB, petD, rpoA, rps11, rpl36, infA, rps8, rpl14, rpl16, rps3, rpl22, rps19, rpl2,…
Ipomoea purpurea	85	131	rps12, psbA, matK, rps16, psbK, psbI, atpA, atpF, atpH, atpI, rps2, rpoC2, rpoC1, rpoB, petN, psbM, psbD, psbC, psbZ, rps14, psaB, psaA, ycf3, rps4, ndhJ, ndhK, ndhC, atpE, atpB, rbcL, accD, psaI, ycf4, cemA, petA, psbJ, psbL, psbF, psbE, petL, petG, psaJ, rpl33, rps18, rpl20, rps12, clpP, psbB, psbT, psbN, psbH, petB, petD, rpoA, rps11, rpl36, rps8, rpl14, rpl16, rps3, rpl22, rps19, rpl2, rpl23,…
Ipomoea tricolor	85	122	rps12, psbA, matK, rps16, psbK, psbI, atpA, atpF, atpH, atpI, rps2, rpoC2, rpoC1, rpoB, petN, psbM, psbD, psbC, psbZ, rps14, psaB, psaA, ycf3, rps4, ndhJ, ndhK, ndhC, atpE, atpB, rbcL, accD, psaI, ycf4, cemA, petA, psbJ, psbL, psbF, psbE, petL, petG, psaJ, rpl33, rps18, rpl20, rps12, clpP, psbB, psbT, psbN, psbH, petB, petD, rpoA, rps11, rpl36, rps8, rpl14, rpl16, rps3, rpl22, rps19, rpl2, rpl23,…
Ipomoea trifida	86	132	rps12, psbA, matK, rps16, psbK, psbI, atpA, atpF, atpH, atpI, rps2, rpoC2, rpoC1, rpoB, petN, psbM, psbD, psbC, psbZ, rps14, psaB, psaA, ycf3, rps4, ndhJ, ndhK, ndhC, atpE, atpB, rbcL, accD, psaI, ycf4, cemA, petA, psbJ, psbL, psbF, psbE, petL, petG, psaJ, rpl33, rps18, rpl20, rps12, clpP, psbB, psbT, psbN, psbH, petB, petD, rpoA, rps11, rpl36, rps8, rpl14, rpl16, rps3, rpl22, rps19, rpl23, ycf2,…
Ipomoea triloba	85	131	rps12, psbA, matK, rps16, psbK, psbI, atpA, atpF, atpH, atpI, rps2, rpoC2, rpoC1, rpoB, petN, psbM, psbD, psbC, psbZ, rps14, psaB, psaA, ycf3, rps4, ndhJ, ndhK, ndhC, atpE, atpB, rbcL, accD, psaI, ycf4, cemA, petA, psbJ, psbL, psbF, psbE, petL, petG, psaJ, rpl33, rps18, rpl20, rps12, clpP, psbB, psbT, psbN, psbH, petB, petD, rpoA, rps11, rpl36, rps8, rpl14, rpl16, rps3, rpl22, rps19, rpl2, rpl23,…
Cuscuta australis	61	97	rps12, psbA, psbK, psbI, atpA, atpF, atpH, atpI, rps2, petN, psbM, psbD, psbC, psbZ, rps14, psaB, psaA, ycf3, rps4, atpE, atpB, rbcL, accD, ycf4, cemA, petA, psbJ, psbL, psbF, psbE, petL, petG, psaJ, rpl33, rps18, rpl20, rps12, clpP, psbB, psbT, psbN, psbH, petB, petD, rps11, rpl36, rps8, rpl14, rpl16, rps3, rpl22, rps19, rpl2, ycf2, rps7, ycf1, rps15, psaC, ccsA, rps7, ycf2
Cuscuta exaltata	67	117	rps12, psbA, matK, psbK, psbI, atpA, atpF, atpH, atpI, rps2, rpoC2, rpoC1, rpoB, petN, psbM, psbD, psbC, psbZ, rps14, psaB, psaA, ycf3, rps4, psbE, psbF, psbL, psbJ, petA, cemA, ycf4, psaI, accD, rbcL, atpB, atpE, petL, petG, psaJ, rpl33, rps18, rpl20, rps12, clpP, psbB, psbT, psbN, psbH, petB, petD, rpoA, rps11, rpl36, rps8, rpl14, rpl16, rps3, rpl22, rps19, rpl2, ycf2, rps7, rpl32, ccsA, psaC, …
Cuscuta reflexa	67	113	rps12, psbA, matK, psbK, psbI, atpA, atpF, atpH, atpI, rps2, rpoC2, rpoC1, rpoB, psbM, petN, psbD, psbC, psbZ, rps14, psaB, psaA, ycf3, rps4, psbE, psbF, psbL, psbJ, petA, cemA, ycf4, psaI, accD, rbcL, atpB, atpE, petL, petG, psaJ, rpl33, rps18, rpl20, rps12, clpP, psbB, psbT, psbN, psbH, petB, petD, rpoA, rps11, rpl36, rps8, rpl14, rpl16, rps3, rpl22, rps19, rpl2, ycf2, rps7, rpl32, ccsA, psaC, …
Cuscuta chapalana	61	96	rps12, ccsA, psaC, rps15, ycf1, rps12, rps7, ycf2, psbA, psbK, psbI, atpA, atpF, atpH, atpI, rps2, petN, psbM, psbD, psbC, psbZ, rps14, psaB, psaA, ycf3, rps4, atpE, atpB, rbcL, accD, ycf4, cemA, petA, psbJ, psbL, psbF, psbE, petL, petG, psaJ, rpl33, rps18, rpl20, clpP, psbB, psbT, psbN, psbH, petB, petD, rps11, rpl36, rps8, rpl14, rpl16, rps3, rpl22, rps19, rpl2, ycf2, rps7
Cuscuta gronovii	61	98	rps12, psbA, psbK, psbI, atpA, atpF, atpH, atpI, rps2, petN, psbM, psbD, psbC, psbZ, rps14, psaB, psaA, ycf3, rps4, atpE, atpB, rbcL, accD, ycf4, cemA, petA, psbJ, psbL, psbF, psbE, petL, petG, psaJ, rpl33, rps18, rpl20, rps12, clpP, psbB, psbT, psbN, psbH, petB, petD, rps11, rpl36, rps8, rpl14, rpl16, rps3, rpl22, rps19, rpl2, ycf2, rps7, ccsA, psaC, rps15, ycf1, rps7, ycf2
Cuscuta pentagona	61	97	rps12, psbA, psbK, psbI, atpA, atpF, atpH, atpI, rps2, petN, psbM, psbD, psbC, psbZ, rps14, psaB, psaA, ycf3, rps4, atpB, rbcL, accD, ycf4, cemA, petA, psbJ, psbL, psbF, psbE, petL, petG, psaJ, rpl33, rps18, rpl20, rps12, clpP, psbB, psbT, psbN, psbH, petB, petD, rps11, rpl36, rps8, rpl14, rpl16, rps3, rpl22, rps19, rpl2, ycf2, rps7, ycf1, ccsA, psaC, rps15, ycf1, rps7, ycf2
Cuscuta campestris	60	96	rps12, psbA, psbK, psbI, atpA, atpF, atpH, atpI, rps2, petN, psbM, psbD, psbC, psbZ, rps14, psaB, psaA, ycf3, rps4, atpE, atpB, rbcL, accD, ycf4, cemA, petA, psbJ, psbL, psbF, psbE, petL, petG, psaJ, rpl33, rps18, rpl20, clpP, psbB, psbT, psbN, psbH, petB, petD, rps11, rpl36, rps8, rpl14, rpl16, rps3, rpl22, rps19, rpl2, ycf2, rps7, ccsA, psaC, rps15, ycf1, rps7, ycf2
Cuscuta costaricensis	60	96	rps12, ccsA, psaC, rps15, ycf1, rps12, rps7, ycf2, psbA, psbK, psbI, atpA, atpF, atpH, rps2, petN, psbM, psbD, psbC, psbZ, rps14, psaB, psaA, ycf3, rps4, atpE, atpB, rbcL, accD, ycf4, cemA, petA, psbJ, psbL, psbF, psbE, petL, petG, psaJ, rpl33, rps18, rpl20, clpP, psbB, psbT, psbN, psbH, petB, petD, rps11, rpl36, rps8, rpl14, rpl16, rps3, rpl22, rps19, rpl2, ycf2, rps7
Cuscuta bonafortunae	58	96	rps12, ccsA, psaC, rps15, ycf1, rps7, ycf2, psbA, psbK, psbI, atpA, atpF, atpH, atpI, rps2, cemA, ycf4, accD, rbcL, atpB, atpE, rps4, ycf3, psaA, psaB, rps14, psbZ, psbC, psbD, psbM, petN, petA, psbJ, psbF, psbE, petL, petG, psaJ, rpl33, rps18, rpl20, clpP, psbB, psbT, psbN, psbH, petB, petD, rps11, rps8, rpl14, rpl16, rps3, rpl22, rps19, rpl2, ycf2, rps7
Cuscuta carnosa	58	91	rps12, rps12, psaC, rps15, ycf1, rps7, ycf2, psbA, psbK, psbI, atpA, atpF, atpH, atpI, rps2, psbD, psbC, psbZ, rps14, psaB, psaA, ycf3, rps4, atpE, atpB, rbcL, accD, ycf4, cemA, petA, psbJ, psbL, psbF, psbE, petL, petG, psaJ, rpl33, rps18, rpl20, clpP, psbB, psbT, psbN, psbH, petB, petD, rps11, rpl36, rps8, rpl14, rpl16, rps3, rpl22, rps19, rpl2, ycf2, rps7
Cuscuta mexicana	57	92	rps12, ccsA, psaC, rps15, ycf1, rps12, rps7, ycf2, psbA, atpA, atpF, atpH, atpI, rps2, petN, psbM, psbD, psbC, psbZ, rps14, psaB, psaA, ycf3, rps4, atpE, atpB, accD, ycf4, petA, psbJ, psbL, psbF, psbE, petL, petG, psaJ, rpl33, rps18, rpl20, clpP, psbB, psbT, psbN, psbH, petB, petD, rps11, rpl36, rps8, rpl14, rpl16, rps3, rpl22, rps19, rpl2, ycf2, rps7
Cuscuta erosa	33	71	rps12, rps15, ycf1, rps12, rps7, ycf2, atpA, atpF, atpH, atpI, rps2, psbM, rps14, rps4, atpE, atpB, accD, psaJ, rpl33, rps18, rpl20, clpP, rps11, rpl36, rps8, rpl14, rpl16, rps3, rpl22, rps19, rpl2, ycf2, rps7
Cuscuta strobilacea	33	74	rps12, rps15, ycf1, rps12, rps7, ycf2, psbI, atpA, atpF, atpH, atpI, rps2, psbM, rps14, rps4, atpE, atpB, accD, rpl33, rps18, rpl20, clpP, psbN, rps11, rps8, rpl14, rpl16, rps3, rpl22, rps19, rpl2, ycf2, rps7
Cuscuta boldinghii	31	70	rps12, rps15, ycf1, rps12, rps7, ycf2, atpA, atpH, atpI, rps2, psbM, rps4, atpE, atpB, accD, psaJ, rpl33, rps18, rpl20, clpP, psbN, rps11, rpl2, rps19, rpl22, rps3, rpl16, rpl14, rps8, ycf2, rps7
